# Supplementary material for: Exercise against cocaine sensitization in mice: a [18F]fallypride micro-PET study
Source: Brain Commun. 2021 Dec 15;4(1):fcab294. doi: 10.1093/braincomms/fcab294 (PMC8833578; doi:10.1093/braincomms/fcab294)
Supplement: fcab294_Supplementary_Data [file fcab294_supplementary_data.zip]

Archive with 6 entries (6 files):
- Original Submission-Responses_to_reviewers.pdf
- Revision 1 GÇô Decision Letter.pdf
- Supplementary_data_set.xlsx
- Supplementary_material.docx
- Original Submission.pdf
- Original Submission-Decision Letter.pdf
