# Supplementary material for: Exercise against cocaine sensitization in mice: a [18F]fallypride micro-PET study
Source: Brain Commun. 2021 Dec 15;4(1):fcab294. doi: 10.1093/braincomms/fcab294 (PMC8833578; doi:10.1093/braincomms/fcab294)
Supplement: fcab294_Supplementary_Data [file fcab294_supplementary_data.zip › Supplementary_data_set.xlsx]

## Sheet: Feuil1
GROUP	ID	Baseline	Session 1	Session 2	Session 3	Session 4	Session 5	Session 6	Session 7	Session 8	Session 9	Long term Expression	Acute score	AUC ground	AUC increase	Binding Potential
ex / coc	1	104	96	104	111	145	151	123	134	130	128	119	-8	1010	242	1.985
ex / coc	7	137	202	205	292	243	201	220	256	218	202	188	65	1837	221	1.94
ex / coc	9	108	212	277	294	267	256	236	245	279	257	140	104	2088.5	392.5	1.365
ex / coc	15	75	156	220	227	253	264	252	238	252	215	225	81	1891.5	643.5	1.945
ex / coc	17	78	110	126	136	156	145	138	123	119	172	210	32	1084	204	3.61
ex / coc	23	139	199	232	207	298	260	287	269	217	344	293	60	2041.5	449.5	3.685
ex / coc	25	85	133	114	122	117	88	71	113	95	99	150	48	836	-228	2.71
ex / coc	31	88	77	81	119	107	156	105	117	141	101	135	-11	915	299	2.66
ex / coc	1	148	146	207	240	272	375	266	273	344	347	263	-2	2223.5	1055.5	2.49
ex / coc	7	94	51	152	198	223	129	121	130	118	163	147	-43	1178	770	2.99
ex / coc	9	158	167	222	213	220	204	201	216	265	288	248	9	1768.5	432.5
ex / coc	15	140	140	168	152	196	225	281	304	294	368	384	0	1874	754
ex / coc	17	139	144	253	221	187	263	267	230	268	290	279	5	1906	754	1.725
ex / coc	23	111	132	222	136	178	165	134	166	195	240	265	21	1382	326	1.84
ex / coc	25	25	56	105	54	71	59	51	109	94	63	149	31	602.5	154.5	1.75
ex / coc	31	71	113	142	149	160	160	189	251	216	162	179	42	1404.5	500.5	1.6
ex / coc	33	87	133	144	177	177	192	187	206	210	236	281	46	1477.5	413.5	2.44
ex / coc	39	87	68	125	134	73	97	152	142	180	129	102	-19	1001.5	457.5
ex / coc	41	122	122	214	188	226	174	216	223	207	289	136	0	1653.5	677.5	1.785
ex / coc	47	81	64	143	163	190	156	200	242	235	194	168	-17	1458	946	3.725
ex / coc	49	193	160	143	221	329	169	176	143	185	178	170	-33	1535	255
ex / coc	55	134	131	122	154	150	228	272	258	273	248	190	-3	1646.5	598.5	2.425
ex / coc	57	67	82	47	49	122	172	161	168	184	172	75	15	1030	374
ex / coc	63	87	102	248	249	240	301	239	243	245	260	152	15	1946	1130	1.6
ex / sal	2	59	80	130	130	92	88	99	113	96	119	132	21	847.5	207.5	2.235
ex / sal	8	93	110	83	106	112	149	152	146	144	118	151	17	1006	126	1.56
ex / sal	10	145	112	119	134	135	135	108	147	144	111	136	-33	1033.5	137.5	2.12
ex / sal	16	122	145	123	149	141	138	132	126	86	130	111	23	1032.5	-127.5	1.82
ex / sal	18	109	42	70	108	117	180	191	42	97	75	76	-67	863.5	527.5	1.915
ex / sal	24	110	116	51	34	47	63	43	41	51	45	58	6	410.5	-517.5	1.46
ex / sal	26	90	96	71	60	63	62	31	31	60	40	44	6	446	-322	1.825
ex / sal	32	113	86	123	164	136	127	140	104	167	129	106	-27	1068.5	380.5	1.655
ex / sal	2	130	92	132	119	131	131	126	162	145	125	116	-38	1054.5	318.5
ex / sal	8	94	84	56	95	149	114	163	149	135	127	109	-10	966.5	294.5
ex / sal	10	95	56	84	110	107	147	102	129	100	103	115	-39	858.5	410.5
ex / sal	16	146	71	91	119	132	136	121	130	130	135	134	-75	962	394
ex / sal	18	91	78	84	88	94	111	113	124	93	157	90	-13	824.5	200.5	0.77
ex / sal	24	102	88	92	113	90	136	91	99	112	86	98	-14	820	116	1.83
ex / sal	26	127	118	97	121	90	150	108	122	133	130	124	-9	945	1	1.55
ex / sal	32	143	75.5	131	120	86	160	132	215	196	179	163	-67.5	1167.25	563.25	2.25
ex / sal	34	105	97	134	170	111	112	118	84	94	116	181	-8	929.5	153.5	1.085
ex / sal	40	134	137	90	183	187	144	144	125	126	139	107	3	1137	41
ex / sal	42	156	65	138	174	111	112	174	180	121	179	80	-91	1132	612
ex / sal	48	109	76	151	228	159	153	167	106	114	117	105	-33	1174.5	566.5	1.81
ex / sal	50	244	122	123	53	104	150	145	178	237	162	137	-122	1132	156
ex / sal	56	96	92	39	77	83	86	128	129	123	102	103	-4	762	26	1.655
ex / sal	58	163	76	81	50	65	58	58	67	43	86	45	-87	503	-105
ex / sal	64	170	162	174	171	165	190	197	137	207	182	124	-8	1413	117	1.625
sed / coc	3	172	250	292	325	302	287	269	284	222	251	280	78	2231.5	231.5	1.76
sed / coc	5	178	261	306	365	341	313	336	288	238	258	230	83	2446.5	358.5	4.655
sed / coc	11	180	313	243	296	290	210	248	249	337	287	316	133	2173	-331	3.875
sed / coc	13	122	308	249	305	261	291	332	374	312	348	389	186	2452	-12	1.22
sed / coc	19	91	350	324	279	258	258	332	274	285	286	492	259	2328	-472	4.21
sed / coc	21	108	226	304	316	281	332	334	338	331	344	346	118	2521	713	4.365
sed / coc	27	116	238	255	242	216	261	235	249	227	264	281	122	1936	32	2.37
sed / coc	29	76	254	293	272	292	323	316	309	325	307	266	178	2410.5	378.5	1.595
sed / coc	3	70	150	96	151	166	184	182	197	259	201	206	80	1410.5	210.5	1.33
sed / coc	5	204	178	165	212	311	350	496	283	247	237	200	-26	2271.5	847.5	5.44
sed / coc	11	108	193	257	263	267	291	234	270	275	319	382	85	2113	569	3.28
sed / coc	13	140	157	173	203	213	234	253	246	215	265	303	17	1748	492
sed / coc	19	185	224	110	200	306	258	291	371	339	314	294	39	2144	352	2.535
sed / coc	21	107	100	191	226	206	188	205	256	287	252	341	-7	1735	935	2.48
sed / coc	27	116	114	184	263	213	207	188	277	197	218	280	-2	1695	783	1.385
sed / coc	29	106	102	216	257	222	237	224	330	215	237	298	-4	1870.5	1054.5	1.8
sed / coc	35	153	214	180	243	231	280	289	222	246	229	254	61	1912.5	200.5	1.815
sed / coc	37	104	197	216	251	248	262	267	281	278	267	344	93	2035	459
sed / coc	43	78	148	195	232	308	311	302	284	283	265	292	70	2121.5	937.5	3.685
sed / coc	45	91	153	199	194	171	253	283	264	225	279	269	62	1805	581
sed / coc	51	99	196	181	196	236	234	281	188	212	264	283	97	1758	190
sed / coc	53	122	122	119	189	210	247	214	229	173	241	248	0	1562.5	586.5	3.61
sed / coc	59	151	103	124	124	201	184	160	179	112	200	209	-48	1235.5	411.5
sed / coc	61	182	181	162	359	393	336	356	354	340	368	360	-1	2574.5	1126.5	1.465
sed / sal	4	118	62	135	66	117	48	44	36	31	32	38	-56	524	28	2.585
sed / sal	6	219	161	201	153	149	182	194	166	121	175	99	-58	1334	46	2.75
sed / sal	12	165	187	210	187	206	201	189	167	185	189	141	22	1533	37	3.505
sed / sal	14	107	111	116	116	88	105	115	82	91	55	58	4	796	-92	1.735
sed / sal	20	95	132	148	137	174	181	177	170	195	171	190	37	1333.5	277.5	1.76
sed / sal	22	78	91	70	87	69	87	79	84	71	69	68	13	627	-101	3.07
sed / sal	28	143	135	118	134	134	158	127	120	160	132	93	-8	1084.5	4.5	1.85
sed / sal	30	86	154	99	104	149	103	108	81	152	69	70	68	907.5	-324.5	0.385
sed / sal	4	123	54	145	54	57	86	80	73	59	77	98	-69	619.5	187.5	1.61
sed / sal	6	119	114	90	101	117	133	155	127	107	128	120	-5	951	39	2.11
sed / sal	12	164	128	95	53	113	80	74	65	74	81	111	-36	658.5	-365.5	3.355
sed / sal	14	241	181	130	82	41	39	62	98	172	199	149	-60	814	-634
sed / sal	20	126	105	97	69	70	73	100	152	107	85	74	-21	763	-77	1.565
sed / sal	22	139	88	166	89	114	192	147	214	179	200	221	-51	1245	541	2.43
sed / sal	28	54	71	78	113	97	58	90	93	71	112	51	17	691.5	123.5	1.79
sed / sal	30	193	138	194	175	171	265	170	192	191	174	116	-55	1514	410	3.86
sed / sal	36	122	51	52	68	70	61	98	66	84	80	87	-71	564.5	156.5	1.215
sed / sal	38	94	83	103	74	161	102	93	121	114	113	70	-11	866	202
sed / sal	44	77	67	58	123	85	64	80	109	118	124	36	-10	732.5	196.5
sed / sal	46	92	66	109	96	99	85	101	77	101	119	110	-26	760.5	232.5	2.13
sed / sal	52	101	97	56	82	99	100	100	105	63	77	98	-4	692	-84
sed / sal	54	173	133	79	107	176	205	189	148	174	199	142	-40	1244	180	1.63
sed / sal	60	72	42	120	55	59	87	54	84	53	68	124	-30	567	231
sed / sal	62	54	48	73	95	114	101	89	107	111	80	19	-6	754	370	1.2
